# Supplementary material for: Structure–Activity Relationship of the Dimeric and Oligomeric Forms of a Cytotoxic Biotherapeutic Based on Diphtheria Toxin
Source: Biomolecules. 2022 Aug 12;12(8):1111. doi: 10.3390/biom12081111 (PMC9406121; doi:10.3390/biom12081111)
Supplement: Supplementary file 1 [file biomolecules-12-01111-s001.zip]

Archive with 1 entries (1 files):
- biomolecules-1830840-supplementary.pdf
